# Supplementary material for: An Integrated Testing Strategy and Online Tool for Assessing Skin Sensitization of Agrochemical Formulations
Source: Toxics. 2024 Dec 23;12(12):936. doi: 10.3390/toxics12120936 (PMC11728478; doi:10.3390/toxics12120936)
Supplement: Supplementary file 1 [file toxics-12-00936-s001.zip]

Archive with 1 entries (1 files):
- toxics-3351442-supplementary.xlsx
