# Supplementary material for: An Integrated Testing Strategy and Online Tool for Assessing Skin Sensitization of Agrochemical Formulations
Source: Toxics. 2024 Dec 23;12(12):936. doi: 10.3390/toxics12120936 (PMC11728478; doi:10.3390/toxics12120936)
Supplement: Supplementary file 1 [file toxics-12-00936-s001.zip › toxics-3351442-supplementary.xlsx]

## Sheet: Table S1
Supplemental Tables S1. The ITS-SkinSensPred 2.0 (integrated testing strategy) results for 27 agrochemical formulations.
Agrochemical formulations	Formulation Type	Active Ingredient(s) %(w/w)	DPRA Score	h-CLAT Score	In silico prediction score (ITS-SkinSensPred 2.0)	Combined Score (ITS-SkinSensPred 2.0)	GHS Classification (ITS-SkinSensPred 2.0)	GHS Classification (In Vivo)
Formulation 1	SL	Clopyralid-olamine, 44.07% (a.e. 33.44%)	0	0	0	0	Not classified	Not classified
Formulation 2	SC	Florasulam, 4.84%	0	1	0	1	Not classified	Not classified
Formulation 3	EC	Cyhalofop-butyl, 17.72% (a.e. 14.94%)	1	2	Inconclusive	3	1B	1B
Formulation 4	EC	Florasulam, 0.19% Triclopyr butoxyethylester, 32.38 % (a.e. 23.23%)	3	2	Inconclusive	5	1	1B
Formulation 5	EC	Acetochlor, 82.19%	3	2	Inconclusive	5	1	1B
Formulation 6	SC	Methoxyfenozide, 22.43%	Inconclusive	1	0	1	Inconclusive	Not classified
Formulation 7	SL	Aminopyralid triisopropanolamine, 40.64% (a.e. 21.13%)	0	1	Inconclusive	1	Inconclusive	Not classified
Formulation 8	OD	Penoxsulam, 2.14%	Inconclusive	2	Inconclusive	Inconclusive	Inconclusive	1B
Formulation 9	EC	Meptyldinocap, 35.71%	2	3	Inconclusive	5	1	1A
Formulation 10	SL	Aminopyralid-olamine 4.37% (a.e. 3.37%) Picloram-olamine, 8.45% (a.e. 6.75%) Clopyralid-olamine, 26.66% (a.e. 20.24%)	0	0	Inconclusive	0	Not classified	Not classified
Formulation 11	SL	Triclopyr triethylamine, 16.09% (a.e. 11.54%) Aminopyralid triisopropanolamine, 2.22% (a.e. 1.15%)	0	1	Inconclusive	1	Inconclusive	Not classified
Formulation 12	EW	Propiconazole, 14.56%	0	2	Inconclusive	2	1B	1B
Formulation 13	EW	Aminopyralid potassium, 4.535% (a.e. 3.83%) Fluroxypyr-meptyl 11.02% (a.e. 7.66%)	0	1	Inconclusive	1	Inconclusive	1B
Formulation 14	EC	Aminopyralid, 4.02% (a.e. 4.02%) Triclopyr butoxyethylester, 16.77% (a.e. 12.06%)	0	2	Inconclusive	2	1B	Not classified
Formulation 15	OD	Cyhalofop-butyl, 10.38% (a.e. 8.75%) Penoxsulam, 1.38%	1	2	Inconclusive	3	1B	1B
Formulation 16	SL	2,4D Choline, 43.62% (a.e. 29.75%) Picloram triisopropanolamine, 14.44% (a.e. 8.06%	0	0	Inconclusive	0	Not classified	1B
Formulation 17	SL	Aminopyralid potassium, 6.02% (a.e. 5.08%) Clopyralid-olamine, 30.82% (a.e. 23.39%)	0	0	Inconclusive	0	Not classified	Not classified
Formulation 18	SC	Spinosad, 22.51%	0	1	0	1	Not classified	Not classified
Formulation 19	EW	Aminopyralid potassium, 5.15% (a.e. 4.35%) Picloram potassium, 10.06% (a.e. 8.7%), Fluroxypyr-meptyl, 12.53% (a.e. 8.7%)	0	2	Inconclusive	2	1B	Not classified
Formulation 20	SC	Aminopyralid triisopropanolamine, 8.99% (a.e. 4.67%) Halausifen-methyl, 9.74% (a.e. 9.35%)	0	1	Inconclusive	1	Inconclusive	Not classified
Formulation 21	EC	Triclopyr butoxyethylester	0	2	Inconclusive	2	1B	1B
Formulation 22	SC	Spinetoram, 11.71%	1	1	Inconclusive	2	1B	Not classified
Formulation 23	SL	Triclopyr choline, 54.72% (a.e. 39.02%)	0	1	Inconclusive	1	Inconclusive	1B
Formulation 24	EC	Cyhalofop-butyl, 29.65% (a.e. 25.00%)	2	2	Inconclusive	4	1B	Not classified
Formulation 25	EC	Oxyfluorfen, 22.22%	0	2	Inconclusive	2	1B	Not classified
Formulation 26	SC	Sulfoxaflor, 21.82 %	1	1	Inconclusive	2	1B	Not classified
Formulation 27	EC	Oxyfluorfen, 22.3%	0	2	Inconclusive	2	1B	1B
Abbreviations:
a.e.	Acid equivalent
EC	Emulsifiable concentrate
EW	Emulsion, oil in water
K	Potassium
SC	Suspension concentrate (= flowable concentrate)
SL	Soluble concentrate
OD	Oil dispersion
